# Supplementary material for: Changing individual-level risk factors for malaria with declining transmission in southern Zambia: a cross-sectional study
Source: Malar J. 2011 Oct 31;10:324. doi: 10.1186/1475-2875-10-324 (PMC3238226; doi:10.1186/1475-2875-10-324)
Supplement: Additional file 1 — Correlates of RDT positivity, by study year. a among participants 18 years of age or older b self-reported symptoms include fever, headache, chills, nausea/vomiting, cough, diarrhea c anemia defined by age and sex: < 11 g/dL for children 0-4.9 yrs; < 11.5 g/dL for children 5-11.9 yrs; < 12 g/dL for children 12-14.9 yrs; < 12 g/dL for women ≥ 15 yrs; < 13 g/dL for men ≥ 15 yrs d open water source: unprotected well or river/stream. [file 1475-2875-10-324-S1.XLS]

## Sheet: Sheet1
	2007			2008			2009
	RDT positive	RDT negative	p-value	RDT positive	RDT negative	p-value	RDT positive	RDT negative	p-value
Number of participants	79	251		35	400		11	705
Male sex	34 (43.0)	119 (47.4)	0.5	17 (48.6)	190 (47.5)	0.9	3 (27.3)	339 (48.1)	0.17
Median age (IQR)	9.0 (3.9, 16.4)	14.6 (5.4, 36.0)	0.004	13.2 (7.5, 26.7)	14.3 (6.3, 34.3)	0.94	12.5 (9.4, 14.3)	14.1 (6.3, 31.6)	0.45
Education: <Grade 7a	6 (31.6)	26 (23.4)	0.45	4 (30.8)	67 (39.6)	0.53	0 (0.0)	95 (32.1)	0.49
Fever (≥38oC)	8 (10.1)	6 (2.4)	0.003	7 (20.0)	9 (2.3)	<0.0001	0 (0.0)	2 (0.3)	0.86
Self-reported fever in last 48 hrs	41 (51.9)	82 (32.7)	0.002	10 (28.6)	96 (24.0)	0.55	6 (54.6)	167 (23.7)	0.02
Any symptoms in last 48 hrsb	63 (79.8)	158 (63.0)	0.006	18 (51.4)	250 (62.5)	0.2	9 (81.8)	401 (56.9)	0.1
No. symptoms in last 48 hrsb			0.0008			0.58			0.1
0	16 (20.3)	93 (37.1)		17 (48.6)	150 (37.5)		2 (18.2)	304 (43.1)
1	10 (12.7)	53 (21.1)		6 (17.1)	94 (23.5)		2 (18.2)	154 (21.8)
2	7 (8.9)	21 (8.4)		4 (11.4)	63 (15.8)		1 (9.1)	84 (11.9)
≥3	46 (58.2)	84 (33.5)		8 (22.9)	93 (23.3)		6 (54.6)	163 (23.1)
Any symptoms in last 2 wksb	53 (67.1)	188 (74.9)	0.17	15 (42.9)	256 (64.0)	0.01	7 (63.6)	453 (64.3)	0.97
No. symptoms in last 2 wksb			0.11			0.1			0.42
0	26 (32.9)	63 (25.1)		20 (57.1)	144 (36.0)		4 (36.4)	252 (35.7)
1	15 (19.0)	54 (21.5)		6 (17.1)	103 (25.8)		2 (18.2)	172 (24.4)
2	4 (5.1)	36 (14.3)		2 (5.7)	48 (12.0)		0 (0.0)	88 (12.5)
≥3	34 (43.0)	98 (39.0)		7 (20.0)	105 (26.3)		5 (45.5)	193 (27.4)
Used any medication in last 2 wks	31 (39.2)	103 (41.0)	0.78	15 (42.9)	140 (35.0)	0.35	4 (36.4)	258 (36.6)	0.99
Used any anti-malarials in last 2 wks	6 (7.6)	21 (8.4)	0.83	1 (2.9)	8 (2.0)	0.73	1 (9.1)	24 (3.4)	0.31
Visited a health centre in last 6 mo	49 (62.0)	169 (67.3)	0.39	29 (82.9)	282 (70.5)	0.12	8 (72.7)	449 (63.7)	0.54
Sleeps under a bed net	8 (10.1)	53 (21.1)	0.03	13 (37.1)	176 (44.0)	0.43	6 (54.6)	257 (36.5)	0.22
Holes in the bed net, among those who sleep under a bed net	6 (75.0)	24 (45.3)	0.12	0 (0.0)	22 (12.5)	0.18	3 (50.0)	84 (32.7)	0.37
History of insecticide spraying in house	2 (2.5)	4 (1.6)	0.74	1 (2.9)	5 (1.3)	0.43	0 (0.0)	14 (2.0)	0.64
Rainy season	59 (74.7)	155 (61.8)	0.04	26 (74.3)	293 (73.3)	0.89	9 (81.8)	551 (78.2)	0.77
Presence of anaemiac	41 (51.9)	100 (39.8)	0.06	10 (28.6)	110 (27.6)	0.91	6 (54.6)	205 (29.1)	0.07
Open water sourced	31 (39.2)	59 (23.5)	0.006	16 (45.7)	183 (45.8)	1	4 (36.4)	233 (33.1)	0.82
